# Supplementary material for: Genetics of Adaptation of the Ascomycetous Fungus Podospora anserina to Submerged Cultivation
Source: Genome Biol Evol. 2019 Sep 14;11(10):2807–17. doi: 10.1093/gbe/evz194 (PMC6786475; doi:10.1093/gbe/evz194)
Supplement: evz194_Supplementary_Data [file evz194_supplementary_data.zip]

Archive with 7 entries (7 files):
- Figure_S1.pdf
- Figure_S2.pdf
- Suppl legends.docx
- Table_S1.xls
- Table_S2.xls
- Table_S3.xls
- Table_S4.xls
