# Supplementary material for: Genetics of Adaptation of the Ascomycetous Fungus Podospora anserina to Submerged Cultivation
Source: Genome Biol Evol. 2019 Sep 14;11(10):2807–17. doi: 10.1093/gbe/evz194 (PMC6786475; doi:10.1093/gbe/evz194)
Supplement: evz194_Supplementary_Data [file evz194_supplementary_data.zip › Table_S1.xls]

## Sheet: assembly
	Founder genotype A	Founder genotype B
# of contigs in initial assembly	2969	7398
Total length of initial assembly	36.1 Mb	37.3 Mb
Initial N50	51229 bp	66184 bp
# of contigs in filtered assembly	1063	831
Total length of final assembly	34.6 Mb	34.4 Mb
Length of alignment with the reference genome	33.9 Mb	34.1 Mb
% identity with the reference genome	0.998	0.9984

## Sheet: mapping
Average coverage
A populations
	time point 0	time point 1	time point 2	time point 4
Founder A0	89.12	-	-	-
A1	-	no data	no data	56.19
A2	-	no data	no data	53.59
A3	-	no data	no data	45.8
A4	-	no data	no data	59.96
A5	-	no data	no data	54.48
B populations
	time point 0	time point 1	time point 2	time point 4
Founder B0	49.24	-	-	-
B1	-	77.27	39.22	49.97
B2	-	93.86	44.73	60.4
B3	-	72.66	37.3	67.2
