# Supplementary material for: Genetics of Adaptation of the Ascomycetous Fungus Podospora anserina to Submerged Cultivation
Source: Genome Biol Evol. 2019 Sep 14;11(10):2807–17. doi: 10.1093/gbe/evz194 (PMC6786475; doi:10.1093/gbe/evz194)
Supplement: evz194_Supplementary_Data [file evz194_supplementary_data.zip › Table_S3.xls]

## Sheet: Sheet1
	I (passage 75)	II (passage 130)	III (passage 200)	IV (passage 268)	Total
A1	4	7	8	2	21
A2	4	5	2	3	14
A3	6	6	12	0	24
A4	5	7	2	5	19
A5	3	8	5	2	18
B1	6	1	5	1	13
B2	4	11	4	4	23
B3	6	3	2	2	13
Total	38	48	40	19	145
ANOVA tests
I: number of mutations ~ population + passage number, p-values are 0.7100 and 0.0615 for population and passage number, respectively
II: number of mutations ~ founder lineage + passage number, p-values are 0.464 and 0.051 for founder lineage (either A or B) and passage number, respectively
Linear regression
number of mutations ~ 6.73653 (p-value is 2.79e-06) - 0.01311 * number of passages (p-value is 0.0491)
cumulative number of mutations ~ 0.759 (p-value is 0.636) + 0.069 * number of passages (p-value is 7.19e-09)
The total number of mutations differs from that of Table 1 as there were 3 mutations in A populations for which we couldn’t track the time of their appearance (see Table S1)
