# Supplementary material for: Genetics of Adaptation of the Ascomycetous Fungus Podospora anserina to Submerged Cultivation
Source: Genome Biol Evol. 2019 Sep 14;11(10):2807–17. doi: 10.1093/gbe/evz194 (PMC6786475; doi:10.1093/gbe/evz194)
Supplement: evz194_Supplementary_Data [file evz194_supplementary_data.zip › Table_S4.xls]

## Sheet: Sheet1
A lineage
	nonneutral (missense and nonsense mutations)	neutral (silent mutations)	dn	ds	dn/ds
SNPs	39	6	1.03322e-05	5.20494e-06	1.98507
Total # of sites	3.77461e+06	1.15275e+06
B lineage
	nonneutral (missense and nonsense mutations)	neutral (silent mutations)	dn	ds	dn/ds
SNPs	24	7	6.32995e-06	6.04492e-06	1.04715
Total # of sites	3.7915e+06	1.158e+06
Total
	nonneutral (missense and nonsense mutations)	neutral (silent mutations)	dn	ds	dn/ds
SNPs	63	13	1.66532e-05	1.12518e-05	1.48005
Total # of sites	3.78305e+06	1.15537e+06
Binomial test's two-tail p-value = 0.2236
